# Supplementary material for: Genome-wide evidence for positive selection and recombination in Actinobacillus pleuropneumoniae
Source: BMC Evol Biol. 2011 Jul 13;11:203. doi: 10.1186/1471-2148-11-203 (PMC3146884; doi:10.1186/1471-2148-11-203)
Supplement: Additional file 1 — Highly conserved genes in the core genome of A. pleuropneumoniae. Detailed information for individual gene alignment is provided, including nucleotide diversity, informative sites, and codon bias. [file 1471-2148-11-203-S1.XLS]

## Sheet: Sheet1
Additional File 1.
Detailed information for highly conserved genes in the core genome of A. pleuropneumoniae.
Last modification by Z. Xu, 7/7/2011, Huazhong Agricultural University.
Cluster ID	Gene name	COG	Annotation	Alignment length (bp)	Nucleotide diversity	Number of informative sites	Average value of Nc
APO_0265	-	-	Possible outer membrane protein/FOG: TPR repeat protein	1467	0	1	48.2133
APO_0993	tonB1	-	Periplasmic protein	738	0.002	1	52.8033
APO_1194	-	-	Predicted CueR-like transcriptional regulator	609	0.002	1	40.4858
APO_1269	-	-	Putative uncharacterized protein	558	0	0	37.79
APO_1273	-	-	Putative uncharacterized protein	555	0	0	44.29
APO_1282	proQ	-	Protein proQ homolog	546	0.001	1	45.3517
APO_1320	-	-	Putative uncharacterized protein	522	0	0	43.64
APO_1374	cbiL	-	Putative cytoplasmic membrane protein CbiL	483	0.002	1	45.25
APO_1387	-	-	Putative uncharacterized protein	474	0.025	1	46.4942
APO_1398	-	-	Orf3	465	0.001	0	35.5558
APO_1418	-	-	Putative uncharacterized protein	456	0.028	1	60.4317
APO_1490	oapB	-	Opacity associated protein B	402	0.002	1	51.2108
APO_1542	-	-	Mercuric transport protein MerT, putative	351	0	0	46.5408
APO_1604	-	-	Conserved helix-turn-helix protein	291	0.014	0	44.9667
APO_1608	-	-	Putative uncharacterized protein	291	0.002	0	40.6475
APO_1609	-	-	Putative uncharacterized protein	291	0.002	1	57.085
APO_1615	-	-	Putative uncharacterized protein	285	0.001	0	52.87
APO_1619	-	-	Putative uncharacterized protein	282	0.002	1	43.3367
APO_1620	-	-	Putative uncharacterized protein	282	0.001	0	48.4942
APO_1645	-	-	Prevent-host-death family protein/antitoxin of toxin-antitoxin stability system	255	0.008	1	49.6025
APO_1678	-	-	Putative uncharacterized protein	216	0	0	49.71
APO_1701	-	-	hypothetical protein	165	0	0	59.47
APO_1702	-	-	Putative uncharacterized protein	165	0	0	48.28
APO_1703	-	-	Putative uncharacterized protein	159	0.001	0	32.3867
APO_1277	orn	A	Oligoribonuclease	552	0.001	1	37.1
APO_0507	lldD	C	L-lactate dehydrogenase [cytochrome]	1143	0.001	0	41.5308
APO_1000	frdB	C	Fumarate reductase iron-sulfur subunit	732	0.001	0	41.4458
APO_1191	fdxG	C	Formate dehydrogenase major subunit	615	0.002	0	44.96
APO_1192	napC	C	Cytochrome c-type protein napC	612	0.001	1	41.9392
APO_1307	napF	C	Ferredoxin-type protein NapF	528	0.001	1	54.6333
APO_1354	-	C	Thioredoxin-like protein	495	0.001	0	53.8833
APO_1464	napB	C	Nitrate reductase cytochrome c-type subunit (NapB)	420	0	0	37.525
APO_1497	-	C	ATP synthase protein I	393	0	0	44.2842
APO_1545	frdD	C	Fumarate reductase subunit D	348	0.002	0	35.0775
APO_1641	-	C	Oxaloacetate decarboxylase gamma chain	264	0.002	1	45.8117
APO_1648	atpE	C	ATP synthase subunit c	252	0	0	36.66
APO_1580	ftsL	D	Cell division protein FtsL	312	0.001	0	39.2158
APO_1627	ftsB	D	Cell division protein ftsB homolog	276	0.001	0	47.1858
APO_0428	serA	E	D-3-phosphoglycerate dehydrogenase	1227	0.001	1	37.6808
APO_0998	artP	E	Arginine transport ATP-binding protein artP	732	0.002	1	40.2858
APO_1049	-	E	AzlC family protein	702	0.001	1	52.7475
APO_1276	aroK	E	Shikimate kinase	555	0.001	1	47.4542
APO_1406	aroQ	E	3-dehydroquinate dehydratase	462	0.002	1	39.4267
APO_1558	glnB	E	Nitrogen regulatory protein P-II	336	0	0	37.2
APO_0632	-	F	Ribonucleoside-diphosphate reductase, beta subunit 1	1023	0.007	1	43.0292
APO_0777	cdd	F	Cytidine deaminase	891	0.001	1	45.2792
APO_1144	pryE	F	Orotate phosphoribosyltransferase	639	0.001	0	40.3408
APO_1240	dcd	F	Deoxycytidine triphosphate deaminase	582	0.001	0	46.045
APO_0247	xylG	G	Xylose import ATP-binding protein xylG	1512	0.001	1	49.2217
APO_0506	nagA	G	N-acetylglucosamine-6-phosphate deacetylase	1143	0.002	0	41.0308
APO_0861	-	G	Mannose permease IID component	834	0	0	39.57
APO_0906	ptnC	G	Mannose permease IIC component	798	0.002	1	41.8575
APO_1159	gpmB	G	Phosphoglycerate mutase	630	0.012	1	49.785
APO_1245	gmhA	G	Phosphoheptose isomerase	576	0.001	0	50.6517
APO_1347	crr	G	Glucose-specific phosphotransferase enzyme IIA component	498	0	0	39.07
APO_1416	mgsA	G	Methylglyoxal synthase	456	0.002	1	39.3142
APO_1633	sgaB	G	Phosphotransferase system, galactitol-specific IIB component	270	0.001	1	38.98
APO_1646	ptsH	G	Phosphocarrier protein HPr	255	0.001	0	36.3292
APO_0373	hemA	H	Glutamyl-tRNA reductase	1308	0.001	1	42.1492
APO_0379	bioA	H	Biotin synthase	1296	0.001	0	47.545
APO_0662	lipA	H	Lipoyl synthase	990	0.001	1	38.4908
APO_1062	pnuC	H	Nicotinamide riboside transporter pnuC	690	0.001	1	48.3975
APO_1067	lipB	H	Octanoyltransferase	690	0.003	0	40.7517
APO_1540	folB	H	Dihydroneopterin aldolase	351	0.013	1	41.175
APO_1309	fabA	I	3-hydroxydecanoyl-[acyl-carrier-protein] dehydratase	528	0.001	1	42.275
APO_1451	-	I	Cyclase/dehydrase	432	0.001	1	54.1583
APO_0872	rplB	J	50S ribosomal protein L2	819	0	0	34.1883
APO_1046	rpsC	J	30S ribosomal protein S3	705	0	0	37.7208
APO_1125	rluA	J	Pseudouridine synthase	648	0.001	0	45.1008
APO_1169	rplC	J	50S ribosomal protein L3	624	0	0	34.39
APO_1170	rpsD	J	30S ribosomal protein S4	624	0	0	39.4767
APO_1204	rplD	J	50S ribosomal protein L4	600	0.001	1	32.265
APO_1238	pth	J	Peptidyl-tRNA hydrolase	582	0.001	1	43.545
APO_1304	rplF	J	50S ribosomal protein L6	531	0	0	40.2758
APO_1314	rimM	J	Ribosome maturation factor rimM	525	0.001	0	55.2867
APO_1349	rpsE	J	30S ribosomal protein S5	498	0	0	36.3
APO_1381	yibK	J	Probable tRNA/rRNA methyltransferase HI0766	477	0.009	0	45.39
APO_1454	-	J	50S ribosomal protein L5	426	0	0	41.68
APO_1457	rplM	J	50S ribosomal protein L13	426	0.001	1	33.855
APO_1482	rplP	J	50S ribosomal protein L16	408	0	0	28.07
APO_1488	hslR	J	Heat shock protein 15	402	0.002	1	41.3492
APO_1493	-	J	RNA-binding protein HI1333	399	0.001	0	46.0333
APO_1498	rpsI	J	30S ribosomal protein S9	393	0.001	0	34.575
APO_1506	rpsH	J	30S ribosomal protein S8	384	0	0	36.97
APO_1511	rplQ	J	50S ribosomal protein L17	381	0.001	0	35.9417
APO_1521	rpsF	J	30S ribosomal protein S6	372	0	0	38.1083
APO_1524	rpsL	J	30S ribosomal protein S12	372	0.002	1	35.7008
APO_1531	rplL	J	Ribosomal protein L7/L12	366	0	0	30.1583
APO_1534	rplU	J	50S ribosomal protein L21	363	0.001	1	45.875
APO_1537	rpsM	J	30S ribosomal protein S13	354	0	0	37.5942
APO_1541	rplR	J	50S ribosomal protein L18	351	0	0	34.81
APO_1543	rplT	J	50S ribosomal protein L20	351	0.001	0	31.0275
APO_1546	rplS	J	50S ribosomal protein L19	348	0	0	35.0583
APO_1551	-	J	UPF0076 protein HD_0322	342	0.003	1	36.74
APO_1561	rplV	J	50S ribosomal protein L22	330	0.001	0	32.6192
APO_1583	rpsJ	J	30S ribosomal protein S10	309	0	0	33.23
APO_1584	rplX	J	50S ribosomal protein L24	309	0.002	0	38.5533
APO_1591	rplW	J	50S ribosomal protein L23	303	0.002	1	35.3875
APO_1592	rpsN	J	30S ribosomal protein S14	303	0.002	1	40.4808
APO_1635	rpsO	J	30S ribosomal protein S15	267	0.001	1	27.4167
APO_1637	rpsT	J	30S ribosomal protein S20	267	0	0	31.29
APO_1647	rpmA	J	50S ribosomal protein L27	255	0.002	1	34.3775
APO_1649	rpsQ	J	30S ribosomal protein S17	252	0.001	0	26.1683
APO_1654	rpsP	J	30S ribosomal protein S16	246	0	0	33
APO_1660	rpmB	J	50S ribosomal protein L28	234	0.001	1	37.3417
APO_1676	infA	J	Translation initiation factor IF-1	216	0.001	0	26.69
APO_1689	rpmI	J	50S ribosomal protein L35	195	0	0	31.31
APO_1692	rpmC	J	50S ribosomal protein L29	189	0	0	40.65
APO_1696	rpmD	J	50S ribosomal protein L30	177	0	0	27.71
APO_0671	cysB	K	HTH-type transcriptional regulator cysB	981	0.001	1	40.9225
APO_0677	rpoA	K	DNA-directed RNA polymerase subunit alpha	975	0.002	1	42.6558
APO_0779	oxyR	K	Hydrogen peroxide-inducible genes activator	891	0.001	1	47.1125
APO_1118	-	K	Possible DNA transformation protein	654	0	0	43.3517
APO_1228	-	K	Putative uncharacterized protein	588	0.001	1	55.0908
APO_1246	rpoE	K	RNA polymerase sigma-E factor	576	0.003	1	43.5467
APO_1377	lrp	K	Leucine-responsive regulatory protein	480	0	0	44.42
APO_1409	argR	K	Arginine repressor	459	0.001	0	43.5408
APO_1411	asnC	K	Regulatory protein asnC	459	0.003	1	48.8367
APO_1477	nusB	K	N utilization substance protein B homolog	411	0	0	42.4383
APO_1651	-	K	Cold shock-like protein cspC	249	0	0	32.31
APO_1684	cspD	K	Cold shock-like protein cspD	204	0.001	0	61
APO_0847	xthA	L	Exodeoxyribonuclease III	840	0.001	0	37.7075
APO_0911	-	L	Uncharacterized deoxyribonuclease HI0081	792	0.001	1	51.5167
APO_1102	radC	L	UPF0758 protein HSM_0009	669	0.002	1	47.725
APO_1267	rnhB	L	Ribonuclease HII	558	0.002	1	57.085
APO_1271	seqA	L	DNA replication inhibitor protein	558	0.001	1	44.7333
APO_1520	priB	L	Primosomal replication protein n	372	0.002	1	48.075
APO_1526	-	L	UPF0102 protein APL_1363	369	0.002	1	57.9725
APO_1549	comEA	L	DNA uptake protein	342	0.003	1	45.9867
APO_1602	ihfA	L	Integration host factor subunit alpha	294	0.002	1	45.7358
APO_1623	ihfB	L	Integration host factor subunit beta	279	0	0	51.02
APO_1631	hupA	L	DNA-binding protein HU	270	0.002	1	39.2733
APO_1672	xseB	L	Exodeoxyribonuclease 7 small subunit	222	0.007	0	53.5033
APO_0937	-	M	24 kDa outer membrane protein	774	0	0	47.2592
APO_0964	lgtF	M	Uncharacterized glycosyltransferase HI0653	756	0.001	1	47.28
APO_1097	-	M	Putative lipoprotein NMB1126/NMB1164	672	0.001	1	46.1283
APO_1121	ftsQ	M	Cell division protein FtsQ	651	0.004	1	46.8475
APO_1226	-	M	23S rRNA pseudouridine synthase D	588	0.001	0	39.69
APO_1321	-	M	Lipoprotein NlpC	522	0.001	1	46.5117
APO_1380	slyB	M	Outer membrane lipoprotein pcp	477	0.001	1	43.9342
APO_1396	palA	M	Outer membrane protein PalA	468	0	0	28.385
APO_1465	mscL	M	Large-conductance mechanosensitive channel	420	0.007	0	32.3533
APO_0605	gcp	O	O-sialoglycoprotein endopeptidase	1041	0.001	1	43.9058
APO_0999	-	O	Hybrid peroxiredoxin hyPrx5	732	0.001	1	34.4758
APO_1002	ccmC	O	Heme exporter protein C	729	0.001	1	40.96
APO_1060	dsbC	O	Thiol:disulfide interchange protein	693	0.001	1	47.4567
APO_1150	ccmA	O	Cytochrome c biogenesis ATP-binding export protein ccmA	633	0	0	43.9142
APO_1445	-	O	Putative uncharacterized protein	435	0.001	1	50.9133
APO_1629	-	O	Probable Fe(2+)-trafficking protein	273	0.002	1	42.2667
APO_1640	yedF	O	UPF0033 protein yedF	267	0.01	1	44.1842
APO_0676	znuA	P	High-affinity zinc uptake system protein znuA	975	0.002	1	40.3725
APO_0907	znuC	P	Zinc import ATP-binding protein znuC	798	0.001	1	47.6958
APO_1072	modB	P	Molybdenum transport system permease protein modB	687	0.001	0	41.4933
APO_1255	ftpA	P	Fine tangled pili major subunit	567	0.002	1	38.2608
APO_1430	fur	P	Ferric uptake regulation protein	447	0.017	1	41.0283
APO_1523	-	P	Possible sulfur oxidation protein DsrF	372	0	0	43.8767
APO_1530	-	P	Rhodanese-related sulfurtransferase	366	0.004	1	43.5258
APO_1544	-	P	Protein ychN	348	0.001	0	43.5167
APO_1568	glpE	P	Thiosulfate sulfurtransferase glpE	324	0.015	1	38.0675
APO_1636	napD	P	NapD family protein	267	0	0	52
APO_1638	-	P	Uncharacterized conserved protein involved inoxidation of intracellular sulfur	267	0.003	1	53.8383
APO_1661	-	Q	Acyl carrier protein	231	0.002	1	26.745
APO_0246	-	R	Uncharacterized sodium-dependent transporter HI0736	1512	0.001	1	44.2575
APO_0625	-	R	Lipopolysaccharide export system permease protein lptF	1029	0.001	1	42.0442
APO_0876	-	R	Predicted hydrolases of the HAD superfamily	816	0.002	1	45.8508
APO_0939	-	R	Permease with 5 transmembrane domains	774	0.002	1	45.4017
APO_0956	surE	R	Stationary phase survival protein SurE	762	0.001	0	44.2858
APO_0971	-	R	Uncharacterized protein HI0095	753	0.001	0	50.3933
APO_1093	comF	R	Competence protein F	675	0.001	0	43.1467
APO_1232	hly	R	21 kDa hemolysin	585	0.001	1	45.0625
APO_1250	-	R	NAD(P)H dehydrogenase (Quinone)	573	0.001	0	44.4425
APO_1281	-	R	NADPH-dependent FMN reductase	549	0.002	1	40.4275
APO_1353	-	R	PEBP family protein	495	0.003	1	42.1733
APO_1363	-	R	ATP-binding protein	489	0	0	48.7
APO_1393	ntpA	R	Dihydroneopterin triphosphate pyrophosphatase	468	0.001	1	45.4683
APO_1444	rimI	R	Ribosomal-protein-alanine acetyltransferase	435	0.002	1	51.8983
APO_1473	sspB	R	Stringent starvation protein B	414	0.003	1	57.5617
APO_1495	mutT	R	Mutator mutT protein	396	0.001	1	44.6075
APO_1508	grcA	R	Autonomous glycyl radical cofactor	384	0.005	1	29.7333
APO_1522	-	R	Predicted periplasmic lipoprotein	372	0.008	1	43.0217
APO_1536	-	R	Murein hydrolase regulator LrgA	357	0.001	0	54.7958
APO_1539	-	R	Putative uncharacterized protein	351	0.003	1	46.0575
APO_1634	-	R	Predicted acetyltransferase	267	0.002	1	38.7142
APO_1666	-	R	Uncharacterized protein yidQ	228	0.001	0	46.7492
APO_0686	-	S	Putative uncharacterized protein	966	0.001	1	44.3442
APO_0808	-	S	Coproporphyrinogen III oxidase	870	0	0	49.5242
APO_0985	-	S	Uncharacterized protein HI0882	744	0.002	1	40.4675
APO_1015	-	S	IMPACT family member HI0722	726	0.001	1	44.0175
APO_1212	-	S	Putative uncharacterized protein	594	0	0	42.8
APO_1216	-	S	Putative uncharacterized protein	594	0.001	1	52.9075
APO_1326	-	S	UPF0114 protein PM1258	516	0.001	0	46.4975
APO_1332	yhaH	S	Membrane protein	513	0.002	1	51.1883
APO_1344	-	S	Cell envelope biogenesis YhbN	501	0.001	1	33.9067
APO_1435	-	S	UPF0268 protein CGSHiGG_01275	444	0.001	1	41.7408
APO_1489	-	S	Putative uncharacterized protein	402	0	0	40.31
APO_1554	-	S	Uncharacterized protein HI0341	339	0.002	0	40.6117
APO_1559	-	S	Uncharacterized protein HI1053	333	0.001	0	40.7717
APO_1569	iscA	S	Iron-binding protein iscA	321	0.003	0	43.7808
APO_1573	-	S	UPF0145 protein lwe0170	318	0.002	1	38.185
APO_1582	-	S	UPF0263 protein MS1016	309	0.001	0	39.4992
APO_1599	-	S	UPF0250 protein NTHI0035	297	0.001	0	44.805
APO_1601	-	S	Protein rnfH	294	0.001	0	36.16
APO_1607	-	S	Putative uncharacterized protein	291	0.007	0	43.4067
APO_1614	-	S	Uncharacterized protein HI1222	288	0.003	1	39.1
APO_1639	-	S	Uncharacterized protein HI0845	267	0.003	1	38.1708
APO_1652	-	S	Phage-related protein	246	0.001	0	41.1633
APO_1653	-	S	UPF0350 protein HD_0065	246	0.005	1	47.0508
APO_1663	-	S	Putative uncharacterized protein	228	0	0	41.86
APO_1671	ap2048	S	Putative uncharacterized protein	222	0.003	1	39.8025
APO_1675	-	S	UPF0352 protein HAPS_0210	219	0.003	1	40.5875
APO_1677	-	S	Branched-chain amino acid transport	216	0.002	1	41.59
APO_1694	-	S	Putative uncharacterized protein	183	0	0	30.95
APO_1697	-	S	Protein iscX	171	0.003	0	52.7958
APO_1179	rseA	T	Sigma-E factor negative regulatory protein	621	0.001	0	48.5875
APO_1201	-	T	Uncharacterized protein HI1605	603	0.001	1	42.96
APO_1421	impA	T	SOS-response transcriptional repressors/RecA-mediated autopeptidase	453	0.001	0	45.4775
APO_1432	dksA	T	DnaK suppressor protein	447	0.001	1	46.6375
APO_1456	rseC	T	Sigma-E factor regulatory protein	426	0.001	0	53.7283
APO_1461	uspA	T	Universal stress protein A homolog	423	0.004	1	40.4792
APO_1690	csrA	T	Carbon storage regulator	192	0	0	49.67
APO_0385	hofQ	U	Competence protein E	1296	0	0	45.585
APO_1427	exbB2	U	Biopolymer transport protein exbB	450	0.001	1	43.2183
APO_1481	exbD	U	Biopolymer transport protein exbD	408	0.001	0	45.1583
APO_1600	yajC	U	Protein translocase subunit yajC	294	0.001	0	34.08
APO_1665	tatA	U	Sec-independent protein translocase protein tatA/E homolog	228	0	0	33.19
APO_1284	ampD	V	Protein AmpD	546	0.002	0	54.4467
