# Supplementary material for: Genome-wide evidence for positive selection and recombination in Actinobacillus pleuropneumoniae
Source: BMC Evol Biol. 2011 Jul 13;11:203. doi: 10.1186/1471-2148-11-203 (PMC3146884; doi:10.1186/1471-2148-11-203)
Supplement: Additional file 2 — Detailed information on test of recombination. A. pleuropneumoniae genes showing evidence for recombination detected by at least one method (FDR < 10%). [file 1471-2148-11-203-S2.XLS]

## Sheet: Recombination
Additional file 2
A. pleuropneumoniae genes showing evidence for recombination detected by at least one method (FDR < 10%).
Last modification by Z. Xu, 3/23/2011, Huazhong Agricultural University.
ClusterID	GENECONV	NSS	Max_Chi2	PHI
APO_0021	0	0	0	0
APO_0022	0	0	0	0
APO_0023	0	0	0	0
APO_0028	0	0	0	0
APO_0029	1	0.386	0.019	0.0316767
APO_0030	0	0	0	0
APO_0034	0	0	0	0
APO_0036	0	0	0	0
APO_0037	0	0	0	0
APO_0038	0	0	0	0.668328
APO_0039	1	0	0.0337	0
APO_0040	0	0	0	0
APO_0041	0	0	0	0
APO_0043	1	0.207	0.341	0.0135932
APO_0044	0	0	0	0
APO_0046	0	0	0	0
APO_0047	0	0	0	0.633894
APO_0048	0	0	0	0
APO_0049	0	0	0	0
APO_0050	0	0	0	0
APO_0051	0	0	0	0.82524
APO_0052	1	0.0114	0	0.116528
APO_0053	0	0	0	0
APO_0054	0	0	0	0
APO_0055	0	0.00302	0	0
APO_0057	1	0	0	0.00713258
APO_0058	0	0	0	0
APO_0059	1	0.0488	0.302	0.169459
APO_0060	0	0	0	0
APO_0061	0	0	0	0
APO_0063	1	0.0114	1	0.0196736
APO_0064	0.002116	0	0.0213	0
APO_0065	0	0	0.00311	0.121864
APO_0066	1	0.00589	0.0337	1
APO_0067	0	0	0	0
APO_0068	0.000736427	0.00869	0	0.974259
APO_0069	0	0.681	0	1
APO_0070	1	0.0918	0.0987	0.5612
APO_0071	0	0	0	0.0104179
APO_0074	0	0.0532	0.00883	1
APO_0075	0	0.228	0	0.205967
APO_0076	0.0017912	1	0.019	1
APO_0077	0.00315298	0	0	0
APO_0079	1	0.262	0.144	0.0454294
APO_0081	0	0	0	0
APO_0082	1	0.0463	1	0.655451
APO_0083	0	0	0	0
APO_0084	0	0	0	0
APO_0085	0	0	0	1
APO_0087	0.100553	0	0	0.211774
APO_0088	0	0	0	0
APO_0089	0	0.0166	0.00311	0.140029
APO_0090	0	0	0	0
APO_0092	0	0	0	0
APO_0094	0	0	0	0.0166352
APO_0095	0.00853226	0	0	0
APO_0097	0	0	0	0
APO_0098	0	0	0	0
APO_0100	0.0017912	0	0	0
APO_0101	0	0	0	0
APO_0102	0	0	0	0
APO_0103	0	0	0	0
APO_0104	1	0	0.0165	0
APO_0105	0	1	0	1
APO_0106	0	0	0	0
APO_0108	0	0	0	1
APO_0109	0	0	0	0
APO_0110	0.012388	0.00869	0.0114	0.0505225
APO_0111	1	0.346	0.376	0.0166352
APO_0112	1	0.105	0	0.0505225
APO_0113	0	0	0	0
APO_0114	0	0	0	0
APO_0115	1	0	0.974	0
APO_0116	0	0	0	0
APO_0117	0.000736427	0.00869	0.00311	0
APO_0119	0	0	0	0
APO_0120	0	0	0	0
APO_0121	0.000378759	0	0	0
APO_0122	0	0	0	0
APO_0125	0	0.581	0	0.205967
APO_0126	0	0	0	0
APO_0129	0	0	0	0.0940233
APO_0130	0	0	0	0
APO_0131	0	0	0	0
APO_0132	1	0.00302	0.259	0.0196736
APO_0133	0	0	0	0
APO_0134	0	0.249	0	0.0258049
APO_0135	1	0	0.00605	0.231167
APO_0136	0	0	0	0.00372535
APO_0137	0	0	0	0
APO_0138	0	0	0	0
APO_0139	0	0	0	0
APO_0140	1	0.168	1	0.0562556
APO_0141	0.000378759	0	0	0
APO_0143	0	0	0	0
APO_0146	0	0.0216	0	1
APO_0147	1	0.00869	0.369	0.00713258
APO_0148	0	0	0	0
APO_0149	1	0.682	1	0.0403738
APO_0150	0	0	0	0
APO_0151	0	0	0	0
APO_0152	0.00109448	0.0191	0.00311	0.207915
APO_0153	0	0	0	0
APO_0154	0	0	0	0
APO_0155	0	0	0	0
APO_0156	0	0	0	0
APO_0157	0	0	0	0
APO_0159	0	0	0	0
APO_0160	0	0	0	0
APO_0161	0	0	0	0
APO_0163	0	0	0	0
APO_0165	0	0	0	0
APO_0166	1	0.681	0.00605	1
APO_0167	0	0	0	0
APO_0168	1	0	1	0.455113
APO_0170	0.000378759	0.0414	0	0.732461
APO_0171	0.000378759	0	0	0
APO_0173	0	0	0	0.160056
APO_0174	1	0	0.00311	0
APO_0175	1	0	0	0.0227178
APO_0176	0.000736427	0	0	0.0104179
APO_0177	0	0	0	0
APO_0178	0	0	0	0
APO_0179	0	0	0.00311	0
APO_0180	0.0130301	0.187	0.00311	0.646055
APO_0184	0	0	0	0
APO_0185	0.002116	1	0.0548	1
APO_0186	0	1	0.114	1
APO_0188	0	0	0	0
APO_0189	1	1	0.057	1
APO_0191	1	0	0	1
APO_0192	0	0	0	0
APO_0193	0	0	0	0
APO_0194	0	0	0	0
APO_0195	0	0	0	0.00372535
APO_0196	0	0	0	0
APO_0198	1	0	0.0114	0
APO_0199	0	0	0	0
APO_0200	0	0	0	0
APO_0202	0.00109448	0	0	0.504954
APO_0203	0.00315298	0	0.145	0
APO_0204	0	0	0	0
APO_0206	0	0	0	0.0135932
APO_0208	0	0	0	0
APO_0209	0	0	0	0
APO_0210	0	0	0	0
APO_0211	0	0	0	0
APO_0212	1	0	0.0455	0.283032
APO_0214	0	0	0	0
APO_0215	0.0487295	0.367	1	0.048
APO_0216	0	0	0	0
APO_0218	1	0.0166	0.243	1
APO_0219	1	0.377	0.116	0.00713258
APO_0220	0	0	0	0
APO_0222	1	0.711	0.00883	1
APO_0223	1	1	0.376	0
APO_0224	0	0.0895	0	0
APO_0225	0	0	0	0
APO_0226	0	0	0	0
APO_0227	0	0	0	0
APO_0229	0.0228607	1	0.988	0.960012
APO_0230	1	1	0.041	1
APO_0231	1	0.542	0.0592	1
APO_0232	0	0	0	0
APO_0233	1	0.0667	0.823	1
APO_0234	1	0.172	0.014	0.636606
APO_0236	0	0	0	0
APO_0237	0	1	0	1
APO_0238	0	0.407	0	0.224108
APO_0239	0	0	0	0
APO_0240	1	0.0554	0.0114	1
APO_0241	0	0	0	0
APO_0243	0	0	0	1
APO_0244	1	0.243	0	0.399169
APO_0248	1	0	0.533	0.0347058
APO_0249	0	0	0	0
APO_0250	0	0.00302	0.00311	0
APO_0251	0	0	0	0
APO_0252	0	0	0	0
APO_0253	0	0	0	0
APO_0256	0	0	0	0
APO_0257	1	0	0.0264	0
APO_0259	0	0	0	0
APO_0260	0	0	0	0
APO_0261	1	0	0	0
APO_0262	0	0	0	0
APO_0263	1	0.0191	0	0.00372535
APO_0266	0	0	0.0548	0.00372535
APO_0267	0	0	0	0
APO_0268	0	0.543	0.00311	0.649636
APO_0270	1	1	0.0114	1
APO_0271	0	0	0	0
APO_0273	0.000736427	0	0	0
APO_0274	1	0	0.0768	0
APO_0275	0.0017912	0	0.00311	0.00372535
APO_0277	0	0.00869	0	0.990858
APO_0278	0.00144932	0	0.00311	0
APO_0279	0	0	0	0
APO_0280	0	1	0.00311	1
APO_0281	0	0	0	0
APO_0282	1	0.226	0	0.0813846
APO_0283	0	0	0	0
APO_0286	0	0	0	0
APO_0289	1	1	0.0967	0.791361
APO_0290	0.0104674	0	0	0.13524
APO_0291	0	0	0	0
APO_0293	0	0.0166	0.00311	0
APO_0294	0	1	0	1
APO_0295	0	0	0	0
APO_0296	0	0	0	0
APO_0297	0	0	0	0
APO_0299	1	0.0264	0.0837	0.459147
APO_0300	0	0	0	0
APO_0301	1	0.0645	0.0337	0
APO_0302	0	0	0	0
APO_0304	0	0	0	0
APO_0305	0	0	0	0.0647755
APO_0308	0	0.00302	0	1
APO_0309	1	0	0.462	0
APO_0310	0.0110721	0.0264	0.014	0
APO_0314	1	0.262	0.0213	0.102021
APO_0317	0	0	0	0
APO_0318	0	0.00589	0	0.686511
APO_0319	0	0	0	0
APO_0322	0.00109448	0	0	0
APO_0325	1	0.0216	0.834	0.559711
APO_0326	1	0	0	0.00713258
APO_0329	0	0.0365	0	0.814717
APO_0330	1	1	0	1
APO_0331	1	0	0.029	0.00713258
APO_0335	0	0	0	0
APO_0336	0	0	0	0
APO_0337	0	0	0	0
APO_0338	0.002116	0	0.014	1
APO_0339	1	0.73	0.0613	1
APO_0340	0	0	0	0
APO_0341	0	0	0	0
APO_0342	0	0.186	0	0.00713258
APO_0343	0	0.0114	0	0.295197
APO_0345	0	0	0	0
APO_0346	1	0	0.555	0
APO_0347	0.00721364	0.922	0.019	0.281401
APO_0348	0	0	0	0
APO_0352	1	0.0365	0.479	0.0227178
APO_0353	1	0	0.0385	0.0196736
APO_0355	1	0.00589	0.0501	0
APO_0356	0	0	0	0
APO_0357	0	0	0	0
APO_0358	0	0	0	0
APO_0359	0	0	0	0
APO_0360	0	0	0	0
APO_0362	0	0	0	0
APO_0363	0.000736427	0	0.00311	0
APO_0366	0.123469	0	0	0.00713258
APO_0367	1	0.496	0.0385	0.434337
APO_0370	0	0	0	0
APO_0371	1	0.0532	1	1
APO_0372	0	0.0114	0	1
APO_0374	1	0	0.00605	0
APO_0375	0	0	0	0
APO_0376	1	0.11	0.0114	0
APO_0377	0	0	0	0
APO_0378	0.000378759	0	0.00311	0
APO_0380	0	0	0	0
APO_0381	1	0.575	0.041	1
APO_0382	0	0	0	0
APO_0383	0	0	0	0
APO_0384	0	0	0	0
APO_0386	0.002116	0	0	0
APO_0387	0	0.114	0.00311	0
APO_0388	0	0	0	0
APO_0389	0	0	0	0.048
APO_0391	1	0.922	0.0987	0.974259
APO_0392	0.0038367	0.00302	0	0.768737
APO_0393	1	0.00589	0.834	0.00372535
APO_0395	0.00885451	0.154	0.122	0.089125
APO_0396	1	0.28	0.357	0.0993649
APO_0398	0	0.0239	0.0114	0
APO_0399	1	0.156	0.0945	0.111368
APO_0400	1	0	0.12	0
APO_0402	0	0	0.00311	0.0258049
APO_0403	0.109746	0	0	1
APO_0404	1	0	0.0165	0
APO_0406	1	0	0.0114	0.0454294
APO_0407	1	0	0	0
APO_0408	0	0	0	0.348791
APO_0409	1	0.00302	1	0.104482
APO_0410	1	0.0602	1	0.384429
APO_0412	1	0	0	0
APO_0414	0	0.291	0.0213	0.415986
APO_0415	0.0038367	0	0.0455	0
APO_0416	0	0.388	0	0.444931
APO_0418	0	0	0	0
APO_0420	0	0	0	0
APO_0421	0.132461	0.198	0.019	0.0135932
APO_0424	0	0	0	0
APO_0425	1	0.245	0.0501	0.104482
APO_0426	1	0.247	0.019	0.352667
APO_0427	1	0	0.232	0.0166352
APO_0429	1	0.0289	0.4	0.0429749
APO_0432	0	0	0	0
APO_0433	0.0586928	0	0	0
APO_0434	1	0.343	0.467	0.0841371
APO_0435	0	0	0	0
APO_0436	0	0	0	0
APO_0437	0.000378759	0	0	0
APO_0439	1	0.0511	0.0455	0.0227178
APO_0440	1	0	0	0.167337
APO_0443	1	1	0	1
APO_0449	1	0.014	0.201	0
APO_0451	1	0.0782	0.0314	0.609861
APO_0454	0.0708599	0	0.00605	0.0104179
APO_0457	0	0	0	0
APO_0458	0	0	0	0
APO_0459	0	0.0314	0	0.162492
APO_0460	0.0993488	0.00302	0	0.111368
APO_0461	0.122762	0.00589	0	0.530538
APO_0463	1	0.0166	0.0213	0
APO_0464	1	0.569	1	0.0813846
APO_0465	0	0	0	0.0135932
APO_0467	0.002116	0	0	0
APO_0468	0	0	0	0
APO_0471	0	0	0.00883	0.397356
APO_0473	0	0	0	0
APO_0475	1	0.336	0	1
APO_0476	1	0.0114	0.0658	0.0619461
APO_0478	1	0.00302	0	0.00713258
APO_0479	0	0	0	0
APO_0480	0	0	0	0
APO_0481	1	0.134	0.549	0.0403738
APO_0484	0	0	0	0
APO_0485	0	0	0.00311	0
APO_0486	0	0	0	0
APO_0492	0	0	0	0
APO_0493	0	0	0	0
APO_0494	0	0	0	0.0135932
APO_0495	0.000378759	0	0	0
APO_0496	0.0760979	0.00589	0.0165	0.0196736
APO_0497	0	0	0	0
APO_0498	0	0	0	0
APO_0499	0	0	0	0
APO_0500	0.156504	0	0.0501	0.916056
APO_0501	0	0	0	0
APO_0502	1	0.0239	0.0114	0.0454294
APO_0503	1	0	0.679	0.51283
APO_0505	0	0	0	0
APO_0509	1	0	0.00883	0
APO_0511	0	0	0	0
APO_0512	1	0	0.00311	0.048
APO_0515	1	0.0623	0.845	0.0196736
APO_0519	0	0	0	0
APO_0520	1	0.0739	0.0114	0
APO_0521	1	0.014	0.00311	1
APO_0522	0	0	0	0.0135932
APO_0524	1	0	0.194	1
APO_0525	1	0	0.234	0.297248
APO_0526	0.000378759	1	0.0114	0.58998
APO_0527	1	1	0	1
APO_0528	0	0	0	0.386293
APO_0529	1	0.0239	0.0213	0.0813846
APO_0530	1	0.0166	0.302	0.498705
APO_0531	0	0	0	0
APO_0532	1	0	1	0
APO_0533	0	0	0	0.0316767
APO_0535	0.000378759	0.142	0.0432	0.574168
APO_0537	1	0	0.24	0
APO_0538	0.00246319	0	0	0
APO_0539	0	0	0	0
APO_0540	0	0	0	0
APO_0541	0.000736427	0.134	0	1
APO_0542	1	0.00302	0.00883	0.0135932
APO_0543	0	0	0	0
APO_0544	0	0	0	0
APO_0546	0	0	0	0
APO_0548	1	0	0.0613	0.0733364
APO_0549	0	0	0	0
APO_0551	0	0	0	0
APO_0552	0	1	0	1
APO_0553	0	0	0	0
APO_0554	0	0	0	0
APO_0555	1	1	0.0114	1
APO_0557	0	0	0	0
APO_0559	0	0	0	0
APO_0561	0	0.278	0	1
APO_0563	0	0	0	0
APO_0564	0	0	0	0.0376364
APO_0566	1	0.0166	0.302	0.048
APO_0568	0	0	0	0
APO_0569	0.000378759	0	0	0
APO_0570	1	0.00589	0.904	0.0166352
APO_0572	0	0	0	0
APO_0573	1	0	1	1
APO_0574	1	0.0804	0.105	1
APO_0577	1	0	0.0432	0
APO_0578	0	0	0	0
APO_0579	0	1	0	1
APO_0580	0	0.0239	0.014	0.64021
APO_0583	1	0.0264	0.652	1
APO_0584	0	0	0	0
APO_0585	0	0	0	0
APO_0586	0	0	0	0
APO_0587	1	0	0.0213	0.00713258
APO_0590	1	1	0	1
APO_0591	1	1	0.0337	1
APO_0593	0	0	0	0
APO_0594	0	0	0	0
APO_0595	0	0	0	0
APO_0596	1	0	0.0337	0
APO_0597	1	0	0.057	0
APO_0599	1	0.386	0.136	0.0454294
APO_0600	1	0.132	0.496	0.0940233
APO_0601	1	0	0.00311	0.0429749
APO_0604	0	0	0	0
APO_0606	1	0	0.169	0.00713258
APO_0607	0.00416718	0	0	0
APO_0608	1	0.039	0.0264	0.0347058
APO_0609	0	1	0	1
APO_0610	0.0339836	1	1	1
APO_0614	0.00109448	0	0	0.0166352
APO_0615	1	0.0114	0.724	0.0166352
APO_0617	0	0.0414	0	0.298346
APO_0618	0	0	0	0
APO_0621	0	0	0.34	0.0104179
APO_0622	0	1	0	1
APO_0623	1	0.00302	0.7	0.205967
APO_0624	0	0	0	0
APO_0626	0.00949487	0.0191	0.232	1
APO_0627	0.000736427	0	0.0213	0.0104179
APO_0630	1	0	0.302	1
APO_0631	1	0.857	1	0
APO_0632	0.000736427	1	1	1
APO_0633	0.0017912	0	0.00311	0
APO_0634	0	0	0.00311	0
APO_0635	0	0	0	0
APO_0636	0.0107593	0	0	0
APO_0638	0	0	0.00311	0.00372535
APO_0639	0	0	0	0
APO_0640	0	0.0264	0.512	0.149974
APO_0642	0.002116	1	0.683	1
APO_0643	1	0.0849	0.0592	0.87002
APO_0644	1	1	0.0922	1
APO_0646	0	0	0	0
APO_0647	0	0	0	0
APO_0648	1	0	0.976	1
APO_0651	0	0.00589	0	0
APO_0653	1	1	0.00311	1
APO_0654	0	0	0	0
APO_0657	0	0	0	0
APO_0659	0	0	0	0
APO_0661	1	0.14	1	0.0104179
APO_0664	0.000378759	0	0.0239	0.0940233
APO_0665	0	0	0	0
APO_0666	1	1	0.0114	1
APO_0668	0	1	0	1
APO_0670	0	0	0	0
APO_0673	0	1	0	1
APO_0678	0	0	0	0
APO_0679	1	0	0.211	0.0104179
APO_0681	1	0	1	1
APO_0682	0	0	0	0
APO_0684	0	0	0	0
APO_0687	0	0.00302	0	0.0865636
APO_0690	1	0.00869	0.0814	0.00372535
APO_0696	0.00654078	0	0	0
APO_0697	0	0	0	0
APO_0698	0	0	0	0
APO_0699	0.005865	0	0	0
APO_0700	0	0	0	0
APO_0701	1	0.0191	0.159	0.0505225
APO_0702	0	0	0	0
APO_0703	1	0.207	0.00311	0.0790572
APO_0704	1	0	0	0
APO_0705	1	0.0623	1	0.0940233
APO_0706	0.00981301	0	0.00883	0
APO_0708	1	0.0872	0.165	0.270889
APO_0710	1	0	0.014	0
APO_0711	1	0	0.00883	0.205967
APO_0712	0	0	0	0
APO_0714	1	0.489	0.0724	0.494771
APO_0717	1	0.262	0	0.450045
APO_0719	0	1	0	1
APO_0720	0.00853226	0	0.0239	0.0316767
APO_0721	0	0	0	0
APO_0722	1	0	0.00883	0
APO_0723	1	0.00302	0.014	0.0403738
APO_0724	0	0	0	0
APO_0727	0	0	0.00311	0
APO_0729	0	0	0	0
APO_0731	0.00788359	0.0216	0	1
APO_0736	0	0.0289	0	0.388803
APO_0739	1	0.0216	1	1
APO_0740	1	0.00589	1	0.245546
APO_0741	1	0	0.0114	0.0135932
APO_0742	1	0.121	0.0114	0.807309
APO_0743	0	0	0	0
APO_0744	1	0.0645	0.983	1
APO_0745	0	0	0	0
APO_0746	0	0.00302	0	0
APO_0750	1	0.0191	0.134	0.0166352
APO_0752	1	0.00589	1	0.0104179
APO_0754	0	0	0	0
APO_0756	0	0	0	0
APO_0758	1	1	0.0637	1
APO_0760	1	0.00302	0.0213	0.451739
APO_0762	0	0	0	0
APO_0764	1	0.0191	0.587	0.283032
APO_0767	0	0	0	0
APO_0768	0	0	0.00311	1
APO_0769	0.000378759	0.0114	0	0.048
APO_0772	1	0	0	0
APO_0773	0	0	0	0
APO_0774	0	0	0	0
APO_0775	0	0	0	0
APO_0776	1	0	0.00311	0
APO_0783	0	1	0	1
APO_0785	1	0.0114	1	1
APO_0787	1	0	0.00311	0
APO_0789	0.0051976	0	0	0
APO_0790	0	0.0849	0	0.154895
APO_0791	1	0.191	0.151	0.0533944
APO_0792	0	0	0	0
APO_0793	1	0	0.0314	1
APO_0794	0	0.014	0	0
APO_0796	1	0.00302	0	0
APO_0797	0	0	0	0
APO_0799	1	0.311	0.0703	0.0316767
APO_0801	0	0	0.0703	0.00372535
APO_0802	0	0.733	1	1
APO_0805	1	0.0782	0.107	0.999749
APO_0806	1	0	0	0.0376364
APO_0807	1	0.0239	0.00605	0.0429749
APO_0812	0	0	0	0
APO_0813	0	0	0	0
APO_0816	0	0.172	0	0.797766
APO_0819	0.000378759	0	0	0
APO_0823	0	0	0	0
APO_0825	1	0	0.0239	0
APO_0828	1	0.014	0.769	0.089125
APO_0829	1	0.15	0	0.0403738
APO_0831	1	0	0.0165	0
APO_0833	1	1	0.0165	1
APO_0837	1	0	0.554	1
APO_0840	0	0	0	0
APO_0843	0	0.518	0	0.184659
APO_0845	1	0.0739	0.0385	0.885379
APO_0846	0	0	0	0
APO_0848	0	0	0	0
APO_0849	0	0	0	0
APO_0853	0	0	0	0
APO_0854	0	0	0	0
APO_0856	1	1	0.0724	1
APO_0857	1	0.0554	0.481	1
APO_0859	1	0	0.0479	0
APO_0862	1	0	1	1
APO_0863	0	0	0	0
APO_0867	0.0690427	0	0.0613	0
APO_0869	0	0	0	0
APO_0871	0.00144932	0	0.0314	0.0104179
APO_0873	1	0	0.391	0.0227178
APO_0874	0	0	0	0
APO_0875	1	0	0	0.0135932
APO_0877	1	0.039	0.583	0.00372535
APO_0878	0	0	0	0
APO_0880	1	0	0.0857	0.0454294
APO_0883	0	0	0	0
APO_0884	1	0.0828	1	1
APO_0886	1	0.251	1	0.0104179
APO_0887	0	0.014	0	0.581671
APO_0889	0	0	0	0
APO_0890	1	0.0166	0	0.781721
APO_0891	0.0146698	0	0.00605	0
APO_0894	1	1	0	1
APO_0895	0	0	0	0
APO_0896	0	0	0	0
APO_0897	1	0	0	0
APO_0899	1	0.0166	1	0.386954
APO_0900	1	0	0	0.0940233
APO_0903	0	0.0532	0	0.281401
APO_0904	0	0	0	0.935233
APO_0908	0	0	0	0
APO_0909	0	0.00302	0	0.0429749
APO_0910	1	0.00302	0.13	0.142038
APO_0912	0	0	0	0
APO_0916	0	0.00302	0	0.898813
APO_0918	0	0	0	0
APO_0921	1	0.0782	0	0.111368
APO_0922	1	0	0.886	0.434337
APO_0924	1	0.357	0.928	0.028913
APO_0925	0	0.132	0	1
APO_0927	0	0	0	0
APO_0928	1	0	0.0548	0
APO_0930	0	0.0578	0	0
APO_0932	1	0	0.0165	0
APO_0933	0.000736427	0	0.00311	0
APO_0934	1	0.407	1	0.0505225
APO_0938	1	0.647	0.525	0.0316767
APO_0940	1	0	0	0
APO_0942	0.0997911	0.303	0.204	0.915177
APO_0943	0.000378759	0.00589	0	0.00372535
APO_0946	1	0	0	0
APO_0949	0	0	0	0
APO_0950	1	0	0.00883	0.00372535
APO_0952	0	0	0	0
APO_0953	0	0	0	0
APO_0954	0	0	0	0.00713258
APO_0957	0.0149717	0	0	0.00372535
APO_0958	1	0	0	0
APO_0959	0.0017912	1	0.057	1
APO_0962	0	0	0	0
APO_0966	1	0.909	1	0
APO_0967	1	0	0	0
APO_0970	0	1	0	1
APO_0973	0.000378759	0	0	0
APO_0975	1	0	0	0.207915
APO_0976	0	0	0	0
APO_0977	0	0	0	0
APO_0978	1	0.0239	0.134	0.0316767
APO_0981	1	0	0	0
APO_0984	1	0	0.973	0.18702
APO_0987	1	0.39	0.0857	1
APO_0988	0	0.0439	0	1
APO_0989	1	0	0.49	0
APO_0990	0	1	0	1
APO_0994	1	0.014	0.00311	0.732461
APO_0995	1	0	0.0165	0
APO_0996	0	0.736	0	0.774199
APO_0997	0	0.0191	0	1
APO_1003	0	0	0	0
APO_1004	0	0.11	0	1
APO_1007	1	0.00302	0.00311	0
APO_1009	0	0.00302	0	0
APO_1011	0.101632	0	0.014	0.0166352
APO_1014	1	0	0.955	0.724357
APO_1016	0.133144	0	0.0724	0
APO_1018	0.0337237	0.0216	0.0814	1
APO_1019	0.00949487	0	0.00605	1
APO_1020	0	0	0	0
APO_1022	1	1	0.0878	1
APO_1024	0	0	0	0
APO_1025	1	0	1	0.174248
APO_1026	1	1	0.00311	1
APO_1030	1	1	0.0165	1
APO_1032	0	0	0	0
APO_1033	1	0.0782	0.496	0.0705333
APO_1035	0	0.477	0	0.140029
APO_1037	0.0185925	0	0	0
APO_1038	0	1	0	1
APO_1039	0	0	0	0.856476
APO_1041	1	0	0.0878	0
APO_1047	1	0.0804	1	0.51283
APO_1048	0	0.00589	0.00311	0
APO_1050	0	0	0	0
APO_1051	0	0	0	0.273005
APO_1053	1	0	0	0
APO_1054	0.155243	0	0.014	0
APO_1055	1	0.014	0.63	0
APO_1056	0	0	0	0
APO_1057	1	0.0191	0.00883	0.142038
APO_1059	1	0.0239	0.49	0.851458
APO_1061	0	0	0.00605	0.00372535
APO_1064	1	0	1	1
APO_1066	0.0107593	0.549	0.0432	1
APO_1073	0	0	0	0
APO_1074	1	0.209	0.0213	0.0104179
APO_1075	0	0	0	0
APO_1079	0	0.0667	0	0
APO_1080	1	0.00302	0.0165	0
APO_1081	0	1	0.00605	1
APO_1082	0	0	0	0.250307
APO_1085	1	0	0.00605	0
APO_1086	1	0.0782	0.616	0.00713258
APO_1091	1	0.0114	0.731	0.0227178
APO_1092	0.000736427	0	0.00311	0.00372535
APO_1094	1	0.0939	1	1
APO_1096	1	1	0.0747	1
APO_1098	1	0	0	0.724165
APO_1099	0	0	0	0
APO_1106	1	0	0.355	0.0454294
APO_1112	1	0	0.019	0.00713258
APO_1115	0	0	0	0
APO_1123	1	0.0939	1	1
APO_1124	0	0	0	0
APO_1126	1	0	0.00311	0
APO_1127	1	0	0.126	0
APO_1135	0.000378759	0	0.153	0
APO_1136	1	1	0.0613	1
APO_1137	0	0	0.00605	0
APO_1138	1	0.00869	0.347	0.0813846
APO_1139	1	1	0	1
APO_1143	1	1	0.0264	1
APO_1146	0.0944411	0.00589	0.0385	0
APO_1148	1	0	0.0768	0
APO_1151	0	0.391	0	0
APO_1156	0.139177	0	0.0385	0
APO_1158	0	0.187	0	0.0376364
APO_1161	0	1	0	1
APO_1166	1	1	0.00311	1
APO_1167	1	0	0	0
APO_1168	0	1	0	1
APO_1171	1	1	0.0592	1
APO_1172	1	0	0.321	0
APO_1173	1	0.00302	0.019	0.211774
APO_1180	0	0.00302	0	0
APO_1182	1	0.647	0.184	0
APO_1184	0	0	0	1
APO_1185	1	1	0.0658	1
APO_1186	1	0	0.0337	0.298346
APO_1188	1	0.00589	0.0213	0.0454294
APO_1189	0	0	0	0
APO_1190	0	0.504	0	0.298346
APO_1193	1	0	0	0.0104179
APO_1196	0	0	0	0.00372535
APO_1197	0	0.0289	0	0
APO_1198	1	0.17	0.0548	0.028913
APO_1199	0	0	0	0
APO_1202	0.097935	0	0	0
APO_1203	0.00144932	0	0	0
APO_1207	0	0	0	0
APO_1210	0.002116	0	0.00311	0
APO_1215	0	0	0.00605	0.0865636
APO_1217	0	0.00869	0	1
APO_1222	1	0.0578	0.014	0.0505225
APO_1224	1	0	0.657	0
APO_1225	0	0.0532	0.00311	1
APO_1237	0	0	0	1
APO_1239	1	0	1	0.266207
APO_1244	1	0	0.00311	0
APO_1247	0	0	0	0
APO_1248	1	0	0.147	0.0403738
APO_1253	1	0	1	1
APO_1254	1	0	0	0.899717
APO_1256	1	0.00869	0.126	0.738139
APO_1257	0	0	0	0
APO_1258	0.0746249	1	1	1
APO_1261	1	0.648	0	0.960012
APO_1262	0	0	0	0
APO_1265	0	1	0	1
APO_1275	1	0.0239	0.0432	0.00713258
APO_1280	1	0	0.00883	0.226343
APO_1283	0	0	0	0
APO_1285	0	0	0.0165	0.00713258
APO_1286	1	0.0532	0.87	0.979126
APO_1290	0.00416718	0	0	0
APO_1291	0	0	0	0
APO_1293	0	0.0114	0	0.599685
APO_1297	1	0.68	1	0
APO_1300	0	1	0	1
APO_1305	1	0.682	0	1
APO_1316	0.000378759	0	0	0.0196736
APO_1317	1	0	1	1
APO_1329	0	0	0	0
APO_1330	0.0958678	0.119	0.857	0.132711
APO_1331	1	0.014	0.00311	0.919008
APO_1333	1	0.682	0.029	0.505798
APO_1338	0	1	0	1
APO_1341	1	0.0623	1	0.507377
APO_1351	1	1	0.00883	0.0166352
APO_1356	0	0.354	0.00311	0.0429749
APO_1357	0	0	0.00311	0
APO_1359	0	0	0	1
APO_1364	1	0.89	1	0
APO_1367	1	0.0414	0.00883	0.252068
APO_1369	1	0	0	0.174248
APO_1372	1	0	0.0165	0
APO_1375	0	0	0	0
APO_1383	0	0	0	0
APO_1388	1	0	0	0
APO_1389	0	0	0	0
APO_1397	1	0	0.302	0.0166352
APO_1399	1	0	0.293	0.00713258
APO_1400	1	1	0.0501	1
APO_1401	1	0	0.014	0
APO_1402	1	0.0511	0.319	1
APO_1404	1	0.0314	0.478	0.0429749
APO_1408	1	1	0.068	1
APO_1410	1	0	0.0455	0
APO_1412	1	0	0.184	0.169459
APO_1414	0	0.0623	0	0.855509
APO_1415	1	0	0.122	0.00713258
APO_1420	1	0	0	0.00372535
APO_1422	0	0.103	0	0.00713258
APO_1425	0	0.0554	0.00605	0.116528
APO_1426	0.000736427	1	0.0114	1
APO_1431	1	0.22	0.0857	0.0135932
APO_1441	0	0	0	0.0258049
APO_1443	0	0	0	0
APO_1447	1	0.184	0.00311	0.277661
APO_1452	1	1	0.019	1
APO_1458	1	0.928	1	0
APO_1459	0	0	0	0
APO_1467	1	0.343	0.00311	0.691542
APO_1469	1	1	0.00605	1
APO_1470	1	0.0554	0.00605	0.107116
APO_1471	0	0	0	0
APO_1478	1	1	0	1
APO_1483	0.005865	1	0.172	1
APO_1485	1	0	0.00311	0
APO_1486	0.000378759	0.0191	0.00883	1
APO_1487	1	0	0	0.00372535
APO_1496	0	0	0	0
APO_1500	1	0.11	0.014	0.0196736
APO_1502	1	1	0	1
APO_1505	1	0.0645	0.505	0.0865636
APO_1510	1	0.168	0.0922	0.428466
APO_1517	1	0.0216	0.101	0.0316767
APO_1528	1	0	1	0.00713258
APO_1532	1	0.0239	1	0.0966989
APO_1555	0	0	0	0
APO_1556	0.000736427	0.00302	0.312	0
APO_1577	0.0506	0	0.0114	0
APO_1589	1	0	1	0.424961
APO_1595	1	1	0	1
APO_1596	1	0.00302	0.0314	0.0591062
APO_1603	1	0.0511	0.915	0.878182
APO_1622	1	0	0.0658	0
APO_1625	1	0	1	0.152439
APO_1626	1	0.00302	0	1
APO_1642	1	0.0463	1	1
APO_1659	1	0	0.192	0.662556
APO_1669	0	1	0.00311	1
APO_1674	1	0	1	0
APO_1685	1	1	0.068	1
